# Supplementary material for: Evaluation of an Oral Care Program to Improve the Oral Health of Home-Dwelling Older People
Source: Int J Environ Res Public Health. 2022 Jun 13;19(12):7251. doi: 10.3390/ijerph19127251 (PMC9223830; doi:10.3390/ijerph19127251)
Supplement: Supplementary file 1 [file ijerph-19-07251-s001.zip]

Archive with 1 entries (1 files):
- ijerph-1729310-supplementary.pdf
